# Supplementary material for: A secure fingerprint hiding technique based on DNA sequence and mathematical function
Source: PeerJ Comput Sci. 2024 Mar 19;10:e1847. doi: 10.7717/peerj-cs.1847 (PMC11041972; doi:10.7717/peerj-cs.1847)
Supplement: Supplemental Information 3 [file peerj-cs-10-1847-s003.zip]

Archive with 80 entries (80 files):
- 101_6.tif
- 101_2.tif
- 101_3.tif
- 101_4.tif
- 101_5.tif
- 101_1.tif
- 101_7.tif
- 101_8.tif
- 102_1.tif
- 102_2.tif
- 102_3.tif
- 102_4.tif
- 102_5.tif
- 102_6.tif
- 102_7.tif
- 102_8.tif
- 103_1.tif
- 103_2.tif
- 103_3.tif
- 103_4.tif
- 103_5.tif
- 103_6.tif
- 103_7.tif
- 103_8.tif
- 104_1.tif
- 104_2.tif
- 104_3.tif
- 104_4.tif
- 104_5.tif
- 104_6.tif
- 104_7.tif
- 104_8.tif
- 105_1.tif
- 105_2.tif
- 105_3.tif
- 105_4.tif
- 105_5.tif
- 105_6.tif
- 105_7.tif
- 105_8.tif
- 106_1.tif
- 106_2.tif
- 106_3.tif
- 106_4.tif
- 106_5.tif
- 106_6.tif
- 106_7.tif
- 106_8.tif
- 107_1.tif
- 107_2.tif
- 107_3.tif
- 107_4.tif
- 107_5.tif
- 107_6.tif
- 107_7.tif
- 107_8.tif
- 108_1.tif
- 108_2.tif
- 108_3.tif
- 108_4.tif
- 108_5.tif
- 108_6.tif
- 108_7.tif
- 108_8.tif
- 109_1.tif
- 109_2.tif
- 109_3.tif
- 109_4.tif
- 109_5.tif
- 109_6.tif
- 109_7.tif
- 109_8.tif
- 110_1.tif
- 110_2.tif
- 110_3.tif
- 110_4.tif
- 110_5.tif
- 110_6.tif
- 110_7.tif
- 110_8.tif
